# Supplementary material for: A Comparative Analysis of Absorbance- and Fluorescence-Based 1,3-Diphenylisobenzofuran Assay and Its Application for Evaluating Type II Photosensitization of Flavin Derivatives
Source: Int J Mol Sci. 2025 Dec 20;27(1):66. doi: 10.3390/ijms27010066 (PMC12786022; doi:10.3390/ijms27010066)
Supplement: Supplementary file 1 [file ijms-27-00066-s001.zip]

Archive with 1 entries (1 files):
- ijms-4010044-supplementary.pdf
